# Supplementary material for: Mitochondria-Targeting Polymer Micelles in Stepwise Response Releasing Gemcitabine and Destroying the Mitochondria and Nucleus for Combined Antitumor Chemotherapy
Source: Int J Mol Sci. 2022 Oct 20;23(20):12624. doi: 10.3390/ijms232012624 (PMC9604266; doi:10.3390/ijms232012624)
Supplement: Supplementary file 1 [file ijms-23-12624-s001.zip]

Archive with 1 entries (1 files):
- ijms-1921144-supplementary.pdf
